# Supplementary material for: Effect of Statin Lipophilicity on the Proliferation of Hepatocellular Carcinoma Cells
Source: Biology (Basel). 2024 Jun 19;13(6):455. doi: 10.3390/biology13060455 (PMC11200858; doi:10.3390/biology13060455)
Supplement: Supplementary file 1 [file biology-13-00455-s001.zip]

Archive with 1 entries (1 files):
- biology-2985870-supplementary.pdf
